# Supplementary material for: Anatomical Involvement of the Subventricular Zone Predicts Poor Survival Outcome in Low-Grade Astrocytomas
Source: PLoS One. 2016 Apr 27;11(4):e0154539. doi: 10.1371/journal.pone.0154539 (PMC4847798; doi:10.1371/journal.pone.0154539)
Supplement: S1 Data — (XLSX) [file pone.0154539.s001.xlsx]

## Sheet: 工作表1
ID	age	sex (1: male)	KPS	volume (1: <60 cm3)	resection (1: GTR)	radiation (1: yes)	chemotherapy (1: yes)	PFS (days)	cencor	OS (days)	cencor
1	56	1	80	2	2	0	0	105	1	105	1
2	45	1	80	2	2	0	0	322	1	322	1
3	54	1	80	1	2	0	0	437	1	437	1
11	36	1	80	1	1	0	0	1102	1	1133	1
15	31	1	90	1	2	0	0	1198	1	1320	1
19	41	1	100	1	1	0	0	1501	1	1653	1
21	35	1	100	2	2	0	0	1972	1	2063	1
22	30	1	90	2	2	0	0	108	0	108	0
23	59	1	80	2	2	0	0	154	0	154	0
24	20	1	70	2	2	0	0	157	0	157	0
27	35	1	90	2	2	0	0	183	0	183	0
28	17	1	70	1	1	0	0	184	0	184	0
33	18	1	90	1	2	0	0	362	0	482	0
34	39	1	100	2	2	0	0	875	0	875	0
35	25	1	90	1	1	0	0	887	0	887	0
37	31	1	80	2	2	0	0	1046	0	1046	0
40	38	1	90	1	1	0	0	685	0	1075	0
41	25	1	100	1	1	0	0	1111	0	1111	0
45	47	1	90	2	2	0	0	1044	0	1198	0
47	38	1	80	1	1	0	0	1289	0	1289	0
48	39	1	80	1	2	0	0	1289	0	1289	0
49	42	1	90	1	2	0	0	244	0	1312	0
50	37	1	90	1	2	0	0	1351	0	1351	0
54	31	1	80	2	2	0	0	1444	0	1444	0
66	44	1	90	1	1	0	0	1182	0	1804	0
68	29	1	90	1	2	0	0	1848	0	1848	0
69	21	1	90	1	1	0	0	1898	0	1898	0
70	45	1	90	1	2	0	0	1825	0	1899	0
71	47	1	90	1	1	0	0	889	1	1932	0
74	37	1	90	1	1	0	0	1980	0	1980	0
75	35	1	90	2	2	0	1	2014	0	2014	0
106	24	2	90	2	2	0	0	1319	1	1411	1
114	39	2	90	2	1	0	0	512	0	1057	0
115	40	2	80	1	2	0	0	968	0	1082	0
118	52	2	80	1	1	0	0	1390	0	1390	0
119	20	2	80	1	1	0	0	1410	0	1410	0
143	34	2	90	2	2	0	1	2689	0	2689	0
4	41	1	90	2	2	1	0	366	1	564	1
5	61	1	80	2	2	1	1	505	1	720	1
6	33	1	70	2	2	1	0	652	1	774	1
7	30	1	80	1	2	1	0	792	1	851	1
8	46	1	90	1	2	1	1	594	1	1047	1
9	25	1	80	1	2	1	0	692	1	1103	1
10	36	1	100	2	2	1	0	1001	1	1133	1
12	42	1	80	2	2	1	0	1164	1	1164	1
13	37	1	80	2	2	1	0	1266	1	1266	1
14	36	1	80	2	2	1	1	365	1	1310	1
16	42	1	70	2	2	1	1	747	1	1426	1
17	18	1	90	1	2	1	1	1411	1	1533	1
18	54	1	80	1	2	1	0	1001	1	1551	1
20	21	1	70	2	2	1	1	1536	1	1779	1
25	39	1	90	2	2	1	1	139	0	158	0
26	40	1	80	1	1	1	0	166	0	166	0
29	42	1	80	2	2	1	0	195	0	195	0
30	31	1	90	1	2	1	0	342	0	427	0
31	36	1	80	1	2	1	0	342	0	427	0
32	38	1	70	2	2	1	0	52	0	441	0
36	37	1	80	1	2	1	0	1040	0	1040	0
38	25	1	80	2	1	1	0	356	0	1059	0
39	46	1	90	1	1	1	0	1068	0	1068	0
42	43	1	90	1	2	1	0	923	0	1125	0
43	32	1	90	1	1	1	0	1134	0	1134	0
44	46	1	80	1	1	1	0	693	0	1155	0
46	23	1	70	2	1	1	1	1217	0	1254	0
51	26	1	70	2	1	1	0	1085	0	1389	0
52	44	1	80	2	2	1	0	1389	0	1389	0
53	31	1	90	1	1	1	0	1006	0	1422	0
55	37	1	80	2	2	1	0	921	0	1451	0
56	40	1	90	1	1	1	0	1052	0	1489	0
57	19	1	100	1	1	1	0	770	0	1520	0
58	24	1	90	1	2	1	0	1560	0	1560	0
59	43	1	80	1	1	1	1	1692	0	1692	0
60	52	1	90	1	1	1	1	1670	0	1717	0
61	36	1	80	1	2	1	0	1721	0	1721	0
62	35	1	80	2	2	1	1	1750	0	1750	0
63	18	1	90	1	1	1	0	1791	0	1791	0
64	45	1	80	1	1	1	0	963	0	1797	0
65	50	1	80	2	2	1	0	1591	1	1798	0
67	41	1	90	2	2	1	0	1814	0	1814	0
72	37	1	90	1	1	1	0	1943	0	1943	0
73	51	1	80	2	1	1	0	1946	0	1946	0
76	27	1	90	1	2	1	0	2016	0	2016	0
77	24	1	90	2	1	1	0	2022	0	2022	0
78	43	1	60	2	2	1	0	2027	0	2027	0
79	44	1	90	1	1	1	1	2036	0	2036	0
80	37	1	80	2	1	1	0	2045	0	2045	0
81	46	1	90	1	2	1	0	2070	0	2070	0
82	14	1	90	1	2	1	0	2078	0	2078	0
83	35	1	90	1	1	1	0	2084	0	2084	0
84	31	1	90	1	1	1	0	2161	0	2161	0
85	45	1	100	1	1	1	0	2187	0	2187	0
86	26	1	80	1	2	1	1	2199	0	2199	0
87	36	1	90	1	1	1	0	2206	0	2206	0
88	27	1	70	1	2	1	0	2220	0	2220	0
89	47	1	90	1	1	1	0	2225	0	2225	0
90	44	1	90	1	1	1	0	2227	0	2227	0
91	33	1	90	2	1	1	0	2248	0	2248	0
92	54	1	90	1	2	1	0	2255	0	2255	0
93	37	1	70	2	1	1	0	2053	1	2256	0
94	37	1	70	2	2	1	0	2275	0	2275	0
95	22	1	70	2	2	1	0	2282	0	2282	0
96	33	1	80	2	2	1	0	2298	0	2298	0
97	49	1	90	1	2	1	1	2771	0	2771	0
98	35	1	90	1	1	1	0	2772	0	2772	0
99	18	2	90	2	2	1	0	300	1	300	1
100	52	2	80	1	1	1	0	564	1	656	1
101	31	2	80	2	2	1	0	1035	1	1035	1
102	41	2	90	1	1	1	0	187	1	1039	1
103	40	2	70	2	2	1	0	712	1	1091	1
104	48	2	80	2	2	1	1	888	1	1131	1
105	46	2	70	2	2	1	0	939	1	1258	1
107	35	2	90	2	2	1	0	1333	1	1514	1
108	42	2	80	1	2	1	1	1987	1	2199	1
109	45	2	90	1	2	1	0	203	0	203	0
110	38	2	90	2	2	1	0	292	0	292	0
111	30	2	80	2	2	1	0	347	0	523	0
112	50	2	90	2	2	1	0	860	0	860	0
113	25	2	70	2	2	1	0	908	0	908	0
116	43	2	90	1	1	1	0	1118	0	1118	0
117	37	2	90	2	2	1	1	1236	0	1236	0
120	38	2	80	2	2	1	0	733	0	1433	0
121	33	2	90	2	2	1	0	1290	0	1514	0
122	36	2	90	1	2	1	0	912	0	1520	0
123	37	2	90	1	1	1	0	1565	0	1565	0
124	23	2	90	1	1	1	0	1680	0	1680	0
125	32	2	100	2	2	1	0	1784	0	1784	0
126	39	2	80	2	1	1	0	1799	0	1799	0
127	21	2	70	2	2	1	0	1825	0	1825	0
128	36	2	90	1	2	1	1	1841	0	1841	0
129	45	2	90	2	2	1	0	1847	0	1847	0
130	26	2	80	1	1	1	0	1545	1	1896	0
131	35	2	90	2	1	1	0	1898	0	1898	0
132	33	2	80	2	2	1	1	1930	0	1930	0
133	37	2	90	2	2	1	0	1953	0	1953	0
134	37	2	90	2	2	1	1	1987	0	1987	0
135	44	2	100	1	2	1	1	1995	0	1995	0
136	39	2	80	1	2	1	0	2009	0	2009	0
137	37	2	90	1	2	1	0	2023	0	2023	0
138	33	2	80	2	2	1	1	2056	0	2056	0
139	32	2	90	1	2	1	0	2187	0	2187	0
140	32	2	90	2	2	1	1	2233	0	2233	0
141	51	2	80	1	1	1	0	2609	0	2609	0
142	30	2	80	1	2	1	1	2662	0	2662	0
